# Supplementary material for: Deep Eutectic Solvents as Convenient Media for Synthesis of Novel Coumarinyl Schiff Bases and Their QSAR Studies
Source: Molecules. 2017 Sep 5;22(9):1482. doi: 10.3390/molecules22091482 (PMC6151826; doi:10.3390/molecules22091482)
Supplement: Supplementary file 1 [file molecules-22-01482-s001.zip]

Archive with 2 entries (2 files):
- Molnar Table S2.pdf
- Molnar S1.pdf
